# Supplementary material for: Ameliorative effects of Spirulina platensis niosome and Echinacea purpura on cyclophosphamide-induced splenic, cardiac and neurotoxicity via modulating NF-κB pathway and oxidative stress
Source: Sci Rep. 2026 May 11;16:14726. doi: 10.1038/s41598-026-51198-3 (PMC13161227; doi:10.1038/s41598-026-51198-3)
Supplement: Supplementary file 2 — Supplementary Material 2 [file 41598_2026_51198_MOESM2_ESM.xlsx]

## Sheet: 3. heart
					Control Negative	Control Positive	SP	SPN	ECH	Ech/SP	Ech/SPN
			MDA		80	170	90	77	70	70	66
					82	171	88	78	69	71	65
					81	177	80	72	66	72	60
			GSH		77	17	70	88	99	90	100
					78	16	69	90	96	91	105
					87	12	71	92	98	89	103
			SOD		30	2	22	33	40	50	60
					32	3	26	35	42	52	66
					31	5	28	36	41	51	62
			No		66	210	60	72	80	78	88
					60	200	62	72	82	77	90
					62	199	63	77	83	75	91

## Sheet: 4. Brain
					Control Negative	Control Positive	SP	SPN	ECH	Ech/SP	Ech/SPN
			MDA		129	320	122	119	100	90	88
					130	326	123	111	99	92	82
					138	350	124	105	98	96	81
			GSH		150	55	99	123	166	150	182
					152	55	100	125	178	152	189
					153	53	102	135	170	160	195
			SOD		25	8	20	30	33	40	55
					26	8.6	19	31	36	42	45
					23	7	20	32	38	40	52
			No		149	280	140	155	166	177	190
					152	277	142	160	170	178	192
					150	282	145	162	175	180	193

## Sheet: 6. CBC
	Rat	Hb (g/dl)	RBCS x1003/µl	HCT %	MCV fl/cell	MCH pg/cell	MCHC g/dl	RDW	MCV/RBCs (Mentzer Index)	Plt x103 / mm3	PCT %	MPV (fl)	PDW	WBCs x103 / mm3	Neutrophills	Lymphocytes	Monocytes	Esinophils	Basophils
	Control Negative	12.4	7.85	41.9	53.5	18	33.8	17.4	6.8	430	0.361	8.4	15.4	8.2	59.3	35.5	3.9	1.3	0
		12.1	7.6	40.3	50	16	32	16.8	6.5	425	0.451	7.6	14.5	8	57.6	34.2	3.6	1.2	0
		14	7.5	39	52	18	32	15.7	6.3	429	0.632	6.8	14.6	8.1	56.8	33.6	3.8	1.3	0
	Control Positive	13.9	7.3	45.9	62.1	18.8	30.3	16.9	8.4	432	0.39	9	14	7.1	52	40	5.9	2.1	0
		12.8	7.9	44.9	61.3	17.9	29.1	16.8	8.2	431	0.32	8	13	7	50.1	38	5.8	2	0
		13.5	8	44.3	61	18.3	30.3	16.7	8.3	429	0.31	7	14	6.9	51	37.9	5.7	2	0
	SP	13	6.39	40	62.6	20.3	32.5	9.8	7.4	339	0.31	7.4	15	3.2	71.3	18.6	7.1	3	0
		13.6	6.37	38.6	61.5	20	31.6	9.8	7.6	339	0.32	7.6	14.8	3.1	70.6	16.8	7.3	3	0
		13.5	6	39.5	62.3	19.8	31	9.6	7.5	338	0.36	7.5	14.6	3	70.5	16.9	7.1	2	0
	SPN	13.2	7.64	40.5	54.4	17.6	32.5	18.6	7.3	389	0.29	7.7	14.7	2.5	56.3	36	8.5	1.9	0
		13.1	7.3	40.3	53.2	16.9	31	18.6	7.2	378	0.29	7.6	14	2.6	54.6	35	8.6	1.8	0
		13.2	7.9	39	52	16.8	30.9	18	7.3	369	0.28	7.3	13.9	2.5	54.3	34	8.5	1.7	0
	ECH	12.9	7.66	38.3	50	16.8	33.6	16.6	6.5	431	0.36	8.5	15.2	2.6	55.3	38	5.5	1.2	0
		12.8	7.2	36.5	48	14.6	32.6	16.3	6.5	432	0.37	8.3	15.1	2.4	54.2	36	5.4	1.1	0
		12.6	7.1	38	46.2	18	32.8	14.3	6.4	435	0.34	8.6	15	2.9	54.3	37	5.3	1.2	0
	Ech/SP	12.6	6.7	37.2	55	18.6	33.8	15.9	8.1	352	0.28	8	15	2	63.7	29.8	4.9	1.6	0
		12.3	6.8	36.5	54	16.3	32.9	16.3	8	350	0.9	7.6	16	2	62.5	29.6	4.9	1.6	0
		12.1	6.9	38	63	18.3	32.5	14.9	8	356	0.6	7.9	14.3	1	61.6	29.8	4.8	1.5	0
	Ech/SPN	13	7.43	38.2	51.5	17.4	34	17.9	6.9	393	0.31	8.1	14.9	4.8	66	26.8	5.7	1.5	0
		12.6	7.33	36.5	49.8	16.3	32.6	16.8	6.5	388	0.3	8	13.9	4.6	64	26.8	5.6	1.3	0
		12.5	7.5	38	50	16.8	32.5	16.8	6.1	386	0.9	8	14	4.8	63	27	5.3	1.5	0

## Sheet: CKMB
Group	CK/MP
Negative Control	87.8
	67.5
	77.7
Positive Control	298.1
	350.3
	323.9
SP	289.3
	250.9
	268.9
SPN	301.6
	260
	281.1
ECH	200.4
	167.1
	183.7
Ech/SP	141.4
	118.5
	130.1
Ech/SPN	64.6
	118.1
	91.2

## Sheet: 7. B wt
				Control Negative	Control Positive	SP	SPN	ECH	Ech/SP	Ech/SPN
			Zero day	190	200	190	200	215	220	210
				200	199	195	210	210	200	200
				198	210	196	213	200	199	215
			Day 7	245	190	250	270	285	288	290
				250	185	260	275	277	290	299
				244	191	255	280	287	295	310
			Day 12	270	180	270	290	300	320	330
				280	177	280	295	310	325	335
				266	180	277	297	315	329	340
			Wt Gain
